# Supplementary material for: Trabectedin derails transcription-coupled nucleotide excision repair to induce DNA breaks in highly transcribed genes
Source: Nat Commun. 2024 Feb 15;15:1388. doi: 10.1038/s41467-024-45664-7 (PMC10869700; doi:10.1038/s41467-024-45664-7)
Supplement: Supplementary file 4 — Supplementary Data 1 [file 41467_2024_45664_MOESM4_ESM.xlsx]

## Sheet: Materials for GLOE-Seq
Name	Supplier	CAS-No.	Cat. No.	Material
>99.5% extra dry absolute Ethanol (EtOH)	Acros Organics	64-17-5		Enzymes, reagents and kits
High Sensitivity D1000 Ladder	Agilent		5067-5587	Enzymes, reagents and kits
High Sensitivity D1000 Reagents	Agilent		5067-5585	Enzymes, reagents and kits
High Sensitivity D1000 Sample Buffer	Agilent		5067-5603	Enzymes, reagents and kits
RNA ScreenTape Ladder	Agilent		5067-5578	Enzymes, reagents and kits
RNA ScreenTape Sample Buffer	Agilent		5067-5577	Enzymes, reagents and kits
Agencourt AMPure XP Reagent for PCR Purification	Beckman Coulter		A63880	Enzymes, reagents and kits
CytoFLEX Daily QC Fluorospheres	Beckman Coulter		B53230	Enzymes, reagents and kits
CytoFLEX Sheath Fluid	Beckman Coulter		B51503	Enzymes, reagents and kits
FlowClean Cleaning Agent	Beckman Coulter		A64669	Enzymes, reagents and kits
Standard Agarose type LE	Bioconcept		7-01P02-R	Enzymes, reagents and kits
EvaGreen®Dye, 20x in Water	Biotium		31000-T	Enzymes, reagents and kits
0.25% Trypsin EDTA	Gibco		25200-056	Enzymes, reagents and kits
McCoy's 5a Medium Modified 1x	Gibco		26600-023	Enzymes, reagents and kits
Pen Strep (Penicillin Streptomycin)	Gibco		15140-122	Enzymes, reagents and kits
0.4% Trypan blue stock in BPS	Invitrogen by Thermo Fisher Scientific		T10282	Enzymes, reagents and kits
EDTA (pH 8.0), Ultra Pure	Invitrogen by Thermo Fisher Scientific		15575-020	Enzymes, reagents and kits
UltraPure™ 0.5 M EDTA, pH 8.0	Invitrogen by Thermo Fisher Scientific		15575-038	Enzymes, reagents and kits
2.5mM ddNTP-Mix, Dideoxynucleotides (ddNTP bundle)	Jena Bioscience		NU-1019S	Enzymes, reagents and kits
dideoxynucleotides ddNTP bundle	Jena Bioscience		NU-1019S	Enzymes, reagents and kits
DPBS (no Ca, no Mg)	Life Technologies		14190-169	Enzymes, reagents and kits
FBS	Life Technologies		10270106	Enzymes, reagents and kits
NuSieve™ GTG™ (Low melting temperature agarose)	Lonza		50081	Enzymes, reagents and kits
Trabectedin	Lucerna-Chem	114899-77-3	HY-50936-5MG	Enzymes, reagents and kits
Acetic Acid	Merck	64-19-7		Enzymes, reagents and kits
Deoxynucleotide (dNTP) Solution mix 10mM	New England Biolabs		N0447S	Enzymes, reagents and kits
Endonuclease IV	New England Biolabs		M0304	Enzymes, reagents and kits
Nb.BsrDI	New England Biolabs		R0648S	Enzymes, reagents and kits
Q5 reaction buffer (5x)	New England Biolabs		B9027S	Enzymes, reagents and kits
T4 DNA ligase buffer	New England Biolabs		B0202	Enzymes, reagents and kits
T4 DNA ligase, high concentration	New England Biolabs		M0202M	Enzymes, reagents and kits
Therminator IX DNA Polymerase	New England Biolabs	custom order	762342	Enzymes, reagents and kits
ThermoPol Buffer	New England Biolabs		B9004	Enzymes, reagents and kits
50bp DNA Ladder	New Enlgand Biolabs		N3236S	Enzymes, reagents and kits
CutSmart Buffer	New Enlgand Biolabs		B7024S	Enzymes, reagents and kits
Monarch Genomic DNA Extraction Kit	New Enlgand Biolabs		T3010	Enzymes, reagents and kits
NEBNext® Ultra™ II DNA Library Prep Kit	New Enlgand Biolabs		E7645S	Enzymes, reagents and kits
NEBNext® Ultra™ II End Repair/dA-Tailing Module	New Enlgand Biolabs		E7546S	Enzymes, reagents and kits
NEBNext® Ultra™ II Q5® master Mix 2X	New Enlgand Biolabs		M0544	Enzymes, reagents and kits
NEBuffer 2	New Enlgand Biolabs		B7002S	Enzymes, reagents and kits
NEBuffer 3	New Enlgand Biolabs		B7003S	Enzymes, reagents and kits
Proteinase K	New Enlgand Biolabs		P8107S	Enzymes, reagents and kits
Purple Dye no SDS (6x)	New Enlgand Biolabs		B705S	Enzymes, reagents and kits
Q5® High-Fidelity DNA polymerase	New Enlgand Biolabs		M0491	Enzymes, reagents and kits
Q5® Reaction buffer (5x)	New Enlgand Biolabs		B9027	Enzymes, reagents and kits
RNAse A	New Enlgand Biolabs		T3018L	Enzymes, reagents and kits
T4 Polynucleotide Kinase	New Enlgand Biolabs		M0201S	Enzymes, reagents and kits
Elution Buffer, 10mM Tris, pH 8.5	Promega		NG116A	Enzymes, reagents and kits
ProNex® Size-Selective Purification System	Promega		NG2001	Enzymes, reagents and kits
QuantiFluor® ONE dsDNA Dye	Promega		E489A	Enzymes, reagents and kits
Wash Buffer	Promega		NG105A	Enzymes, reagents and kits
RNase A (from bovine pancreas)	Roche Diagnostics		10109169001	Enzymes, reagents and kits
Dimethylsulfoxide (DMSO), BioUltra for molecular biology	Sigma Aldrich	67-68-5	41639-500ml	Enzymes, reagents and kits
Ethylenediaminetetraacetic acid (EDTA)	Sigma Aldrich	60-00-4	E6758-100G	Enzymes, reagents and kits
Glycerol (for molecular biology, >=99.0%)	Sigma Aldrich	56-81-5	G5516-100ML	Enzymes, reagents and kits
Hydrochloric Acid (HCl)	Sigma Aldrich	7647-01-0		Enzymes, reagents and kits
N-Lauroylsarcosine sodium salt	Sigma Aldrich	137-16-6	L9150	Enzymes, reagents and kits
Palbociclib	Sigma Aldrich	571190-30-2	PZ0383-5MG	Enzymes, reagents and kits
Palbociclib isethionate	Sigma Aldrich	571190-30-2	PZ0383-5MG	Enzymes, reagents and kits
Phenylmethanesulfonyl fluoride	Sigma Aldrich	329-96-6	P7626-1G	Enzymes, reagents and kits
Poly (ethylene glycol)	Sigma Aldrich	25322-68-3	89510-250G-F	Enzymes, reagents and kits
propidium iodide	Sigma Aldrich	25535-16-4	P4170-10MG	Enzymes, reagents and kits
Sodium Chloride BioUltra for Molecular Biology >99.5% (AT)	Sigma Aldrich		71376-1kg	Enzymes, reagents and kits
Sodium citrate dihydrate	Sigma Aldrich	"6132-04-3"	W302600-SAMPLE-K	Enzymes, reagents and kits
Sucrose (for molecular biology, >=99.5% GC)	Sigma Aldrich	57-50-1	S0389-500G	Enzymes, reagents and kits
Triton X-100	Sigma Aldrich	9036-19-5	T9284-500ML	Enzymes, reagents and kits
Trizma® Base	Sigma Aldrich	77-86-1	T1503-1kg	Enzymes, reagents and kits
Tween™ 20	Sigma Aldrich	9005-64-5	P9416	Enzymes, reagents and kits
Phusion FLASH high-fidelity PCR master mix	Thermo Fisher Scientific		F548L	Enzymes, reagents and kits
Proteinase K (14 - 22 mg / mL)	Thermo Fisher Scientific		EO0492	Enzymes, reagents and kits
Sodium chloride, >= 99.5%	Thermo Fisher Scientific	7647-14-5	15710879	Enzymes, reagents and kits
Streptavidin MyOne C1 Dynabeads	Thermo Fisher Scientific		65001	Enzymes, reagents and kits
Ethanol absolute molecular biology grade	VWR BDH chemicals	64-17-5	437433T	Enzymes, reagents and kits
GelRed™ 10'000x in water 0.5ml	VWR BDH chemicals		41003	Enzymes, reagents and kits
Sodium hydroxide	VWR BDH chemicals	1310-73-2	28244.3	Enzymes, reagents and kits
High Sensitivity DNA D1000 ScreenTape	Agilent		5067-5584	Material
RNA ScreenTape	Agilent		5067-5576	Material
Injekt® Luer Solo 10ml	B. Braun Melsungen AG		4606108V	Material
8-strip PCR tubes	Bioconcept		3131-00	Material
Pipet Tips 1-200µL Clear Wide Bore	Corning Incorporated		T-205-WB-C-R	Material
Falcon cell strainer 40 um nylon	Corning Incorporated		352340
1.5mL LoBind Tubes	Eppendorf		0030 108.116	Material
Safe-Lock Tubes 1.5 mL	Eppendorf		0030 120.086	Material
AlumaSeal 96™ Sealing Foils	Excel Scientific, Inc.		F-96-100	Material
FilterBio® PES Sterile Syringe Filter	Filter-Bio		FBS12PES022S	Material
CELLSTAR® Cell culture flasks, 250ml, 75cm2, red filter screw cap	greiner bio-one		658 175	Material
CELLSTAR® Tubes, 50mL	greiner bio-one		227 261	Material
CELLSTAR® Tubes, 15 mL	greiner bio-one		188 271	Material
Easystrainer small, 100µm, small diameter, yellow, sterile, single packed	greiner bio-one		542100	Material
UV-Star microplate, 96 well, F-bottom, chimney well, µclear	greiner bio-one		655801	Material
2ml (3ml) Henke-Ject® Luer Lock	Henke Sass Wolf		4020-X00V0	Material
Zählkammern nach NEUBAUER	Huberlab		10.0442.08	Material
Countess™ Cell Counting Chamber Slides	Invitrogen by Thermo Fisher Scientific		C10228	Material
Magnetic Stand DynaMag™-2	Invitrogen by Thermo Fisher Scientific		12321D	Material
Qubit Assay Tubes	Life Technologies		Q32856	Material
Tube 12mL 99x16PC+Cap YLW	Sarstedt Australia		60.9922.937	Material
CellTrics® 50µm, sterile (disposable filters)	Sysmex Partec GmbH		04-004-2327	Material
Falcon cell strainer, 40um	Thermo Fisher Scientific		10737821	Material
PCR tubes 0.2mL	Thermo Fisher Scientific		AB0620	Material
3898	Eurogentec	5'-CTACACGACGCTCTTCCGATCTNNNNN*N-NH2-3'	Custom order	Oligonucleotide
3899	Eurogentec	5'-PO4-AGA-TCG-GAA-GAG-CGT-CGT-GTA-GGG-AAA-GAG-TGT-AGA-TCT-CGT-TTT-Bio-3'	Custom order	Oligonucleotide
3790	Eurogentec	5’-CGA-GAT-CTA-CAC-TCT-TTC-CCT-ACA-CGA-CGC-TCT-TCC-GAT-CT-3’	Custom order	Oligonucleotide
3791	Eurogentec	5’-GAC-TGG-AGT-TCA-GAC-GTG-TGC-TCT-TCC-GAT-CT-3’	Custom order	Oligonucleotide
3792_UMI	Eurogentec	5'-GAT-CGG-AAG-AGC-ACA-CGT-CTG-AAC-TCC-AGT-CAC-NNN-NNN-NNN-NAT-CTC-GTA-TGC-CGT-CTT-CTG-CTT-G-3'	Custom order	Oligonucleotide
3792_UMI v2	Eurogentec	5'-PO4-GAT-CGG-AAG-AGC-ACA-CGT-CTG-AAC-TCC-AGT-CAC-NNN-NNN-NNN-NGC-TAG-ATC-TCG-TAT-GCC-GTC-TTC-TGC-TTG-3'	Custom order	Oligonucleotide
P7_short	Eurogentec	5'-CAA-GCA-GAA-GAC-GGC-ATA-CG-3'	Custom order	Oligonucleotide
(white) NEBNext i501 Primer	New England Biolabs		E7603A	Oligonucleotide
(white) NEBNext i502 Primer	New England Biolabs		E7604A	Oligonucleotide
(white) NEBNext i503 Primer	New England Biolabs		E7605A	Oligonucleotide
(white) NEBNext i504 Primer	New England Biolabs		E7606A	Oligonucleotide
(white) NEBNext i505 Primer	New England Biolabs		E7607A	Oligonucleotide
(white) NEBNext i506 Primer	New England Biolabs		E7608A	Oligonucleotide
